# Supplementary material for: High prevalence and incidence of rectal Chlamydia infection among men who have sex with men in Japan
Source: PLoS One. 2019 Dec 10;14(12):e0220072. doi: 10.1371/journal.pone.0220072 (PMC6903740; doi:10.1371/journal.pone.0220072)
Supplement: S1 Dataset — (XLSX) [file pone.0220072.s001.xlsx]

## Sheet: Prevalence HIV+
			0 negative 1 positive	0 negative 1 positive	0 yes 1 no
study ID	age	test date	Chlamydia	Gonorrhoea	symptom
1	49		0	0	0
2	30		0	0	0
3	42		1	0	0
4	51		0	0	0
5	21		1	0	1
6	43		1	0	1
7	44		0	0	0
8	43		0	0	0
9	63		0	0	0
10	66		0	0	0
11	50		0	0	0
12	47		0	0	0
13	50		0	0	0
14	53		0	0	1
15	45		0	0	0
16	42		1	0	0
17	53		0	0	0
18	44		0	0	0
19	51		0	0	0
20	35		0	0	0
21	42		1	0	0
22	40		0	1	1
23	57		1	0	0
24	33		0	0	0
25	77		0	0	0
26	36		0	0	0
27	39		0	0	0
28	40		0	0
29	33		1	0	1
30	46		1	0	0
31	48		1	0	0
32	44		1	0	1
33	43		0	0	0
34	35		1	0	0
35	52		0	0	0
36	25		0	0	0
37	41		0	0	0
38	44		1	0	0
39	45		0	0	0
40	43		0	0	1
41	47		0	0	1
42	57		0	0	0
43	41		1	0	0
44	45		0	0	0
45	30		0	0	0
46	35		0	0	0
47	63		0	0	0
48	28		1	1	0
49	44		0	0	0
50	27		0	0	0
51	54		0	0	1
52	43		0	0	1
53	43		0	0	1
54	55		0	0	1
55	40		0	0	0
56	52		0	0	0
57	41		1	1	0
58	51		0	0	0
59	64		0	0	0
60	69		0	0	0
61	50		1	0	0
62	32		1	0	0
63	44		1	0	0
64	67		1	0	0
65	53		0	0	0
66	44		0	0	0
67	51		0	0	0
68	61		0	0
69	44		0	0	1
70	45		0	0	0
71	61		0	0	0
72	69		0	0	0
73	40		0	0	0
74	49		0	0	0
75	38		1	0	0
76	44		0	0	0
77	36		0	0	0
78	46		0	0	0
79	63		0	0	0
80	59		0	0	0
81	34		0	0	0
82	30		0	0	0
83	40		0	0	0
84	56		0	0	0
85	44		1	0	0
86	62		0	0	0
87	70		0	0	0
88	68		0	0	0
89	67		0	0	0
90	44		0	0	0
91	56		0	0	0
92	45		0	0	0
93	55		0	0	0
94	46		0	0	0
95	43		0	0	0
96	43		0	0	0
97	34		0	0	0
98	71		0	0	0
99	61		0	0	0
100	44		0	0	1
101	41		0	0	0
102	37		1	0	0
103	71		0	0	0
104	39		0	0	0
105	54		0	0	0
106	43		0	0	0
107	64		0	0	0
108	43		0	0	0
109	59		0	0	0
110	44		0	0	0
111	28		1	0	0
112	44		0	0	0
113	43		1	0	0
114	48		0	0	0
115	39		0	0	0
116	64		0	0	0
117	40		0	0	0
118	53		0	0	0
119	33		0	0	0
120	44		0	0	0
121	43		0	0	0
122	50		1	0	0
123	62		0	0	0
124	74		0	0	0
125	50		0	0	0
126	52		0	0	1
127	51		0	0	1
128	45		0	0	0
129	40		0	0	0
130	22		1	1	0
131	38		0	0	0
132	41		0	0	0
133	46		0	0	0
134	39		1	0	0
135	46		0	0	0
136	47		0	0	0
137	56		0	0	0
138	56		0	0	0
139	51		0	0	0
140	39		1	0	0
141	47		1	0	0
142	46		0	0	0
143	52		0	0	0
144	44		0	0	0
145	39		0	0	0
146	48		0	0	0
148	49		0	0	0
149	43		0	0	0
150	48		0	0	0
151	58		1	0	0
152	44		0	0	0
153	40		1	0	0
154	37		0	0	0
155	29		1	0	0
156	39		0	0	0
157	46		0	0	0
158	44		0	0	0
159	31		0	0	0
160	37		0	0	0
161	60		0	0	0
162	52		0	0	0
163	44		0	0	0
164	51		0	0	0
165	44		1	0	0
166	43		0	0	0
167	39		0	0	0
168	57		0	0	0
169	37		0	0	0
170	45		0	0	1
171	59		0	0	0
172	51		0	0	0
173	41		0	0	0
174	51		0	0	0
175	45		0	0	0
176	51		0	0	0
177	46		0	0	0
178	60		1	0	0
179	45		0	0	0
180	40		1	0	0
181	45		0	0	0
182	49		0	0	0
183	46		0	0
184	34		0	0	0
185	56		0	0	0
186	43		0	0	0
187	38		0	0	0
188	75		0	0	0
189	40		0	0	0
190	50		0	0	0
191	56		0	0	0
192	70		0	0	0
193	50		0	0	0
194	55		0	0	1
195	52		0	0	0
196	70		0	0	0
197	51		0	0	0
198	68		0	0	1
199	65		0	0	0
200	47		0	0	0
201	58		0	0	0
202	51		0	0	0
203	46		0	0	0
204	49		0	0	0
205	44		0	0	0
206	41		0	0	0
207	43		0	0	1
208	62		1	0	0
209	47		0	0	0
210	47		0	0	0
211	34		0	0	1
212	45		1	0	0
213	61		0	0	0
214	36		0	0	0
215	44		0	0	0
216	38		0	0	0
217	43		0	0	0
218	44		0	0	0
219	41		0	0	0
220	34		0	0	0
221	43		0	0	0
222	35		0	0	0
223	43		0	0	0
224	62		0	0	0
225	47		0	0	0
226	59		0	0	0
227	41		0	0	0
228	43		0	0	0
229	45		0	0	0
230	57		0	0	0
231	44		0	0	0
232	46		0	0
233	47		1	0	0
234	50		0	0	0
235	50		0	0	0
236	59		0	0	0
237	45		0	0	0
238	33		0	0	0
239	45		0	0	0
240	36		0	0	0
241	35		1	0
242	49		1	0	0
243	36		0	0	0
244	40		1	0	1
245	31		1	0	0
246	45		0	0	0
247	64		0	0	0
248	80		0	0	0
249	62		0	0	0
250	66		0	0	0
251	38		0	0	0
252	65		0	0	0
253	76		0	0	1
254	37		0	0	1
255	41		1	0	0
256	55		0	0	0
257	47		0	0	0
258	53		0	0	0
259	41		0	0	0
260	59		0	0	0
261	37		0	0	0
262	30		0	0	0
263	56		1	0
264	66		0	0	0
265	68		0	0	0
266	39		0	0	1
267	39		0	0	0
268	38		1	1	0
269	37		0	1	0
270	41		0	0	0
271	43		0	0	0
272	34		0	0	0
273	37		0	1	0
274	52		0	0	0
275	40		0	0	0
276	38		0	0	0
277	34		0	0	0
278	52		0	0	0
279	32		0	0	0
280	35		0	0	0
281	56		1	0	0
282	64		0	0	0
283	46		0	0	0
284	67		0	0	0
285	41		0	0	0
286	51		0	0	1
287	43		1	0	0
288	48		0	0	0
289	48		1	0	0
290	55		0	0	0
291	36		1	0	0
292	39		0	0	0
293	42		0	0	0
294	39		0	0	0
295	53		1	0	0
296	37		0	0	0
297	30		0	0	0
298	57		0	0	0
299	44		0	0	0
300	41		1	0	0
301	48		0	0	0
302	27		0	0	0
303	65		0	0	0
304	45		0	1	0
305	42		0	0	0
306	31		0	0	0
307	42		1	0	0
308	46		1	0	0
309	54		1	0	0
310	45		0	0	0
311	47		1	0	0
312	73		0	0	0
313	72		0	0	1
314	27		0	0	1
315	51		0	0	0
316	44		0	0	0
317	53		0	0	0
318	34		0	0	0
319	47		0	0	0
320	49		0	0	0
321	55		0	0	0
322	45		0	0	0
323	31		1	1	0
324	38		0	0
325	54		0	0	0
326	44		0	0	1
327	29		1	0	0
328	37		0	0	0
329	46		1	0	0
330	31		0	0	0
331	39		1	0	0
332	38		0	0	0
333	43		0	0	0
334	42		0	0	0
335	32		0	0	0
336	43		0	0	0
337	44		0	0	0
338	28		1	0	0
339	46		0	0	0
340	55		0	1	0
341	48		0	0	0
342	66		1	0	0
343	58		0	0	0
344	65		0	0	0
345	51		0	0	0
346	55		0	0	0
347	40		0	0	0
348	33		1	0	0
349	35		0	0	0
350	55		0	0	1
351	30		0	0	1
352	36		0	0	0
353	31		0	0	0
354	48		0	0	0
355	41		0	0	0
356	35		0	0	0
357	41		0	0	0
358	30		0	0	0
359	48		1	0	0
360	58		0	0	0
361	53		0	0	0
363	41		1	0	1
364	38		0	0	1
365	60		0	0	0
366	43		0	0	0
367	37		0	0	0
368	58		0	0	0
369	36		0	0	0
370	51		0	0	0
371	50		0	0	0
372	66		0	0	0
373	27		0	0	0
374	45		0	0	0
375	54		0	0	0
376	42		0	0	0
377	72		0	0	0
378	45		1	1	0
379	40		0	0	0
380	37		0	0	1
381	48		1	0	1
382	50		0	0	0
383	37		0	0	0
384	41		0	0	0
385	30		0	0	0
386	39		0	0	0
387	67		0	0	0
388	47		0	0	0
389	48		0	0	0
390	69		0	0	0
391	38		0	0	0
392	50		0	0	0
393	45		0	0	0
394	47		0	0	0
395	45		0	0	0
396	53		1	0	0
397	37		0	0	0
398	40		1	0	0
399	28		0	0	0
400	45		0	0	0
401	45		0	0	0
402	54		0	0	0
403	45		0	0	0
404	46		0	0	0
405	45		0	0	0
406	39		0	0	0
407	48		0	0	0
408	39		0	0	0
409	40		0	0	0
410	50		0	0	0
411	52		0	0	0
412	33		0	0	0
413	49		0	0	0
414	38		0	0	0
415	72		0	0	0
416	39		0	0	0
417	51		0	0	0
418	46		0	0	0
419	65		0	0	0
420	57		0	0	0
421	38		1	0	0
422	41		0	0	0
424	43		0	0	0
425	37		1	0	1
426	34		1	0	0
427	28		0	0	0
428	45		0	0	0
429	43		0	0	0
430	44		0	0	0
431	55		0	0	0
432	39		0	0	0
433	37		0	0	0
434	67		0	0	0
435	42		0	0	0
436	41		0	0	0
437	50		0	0	0
438	45		0	0	0
439	34		1	0	0
440	35		0	0	0
441	44		0	0	0
445	42		0	0
446	64		0	0
447	33		0	0	1
448	53		0	0	1
449	43		0	1	0
450	45		1	0	1
451	49		0	0	0
452	55		0	0	0
453	38		0	0	0
454	51		0	0	0
455	44		0	0	0
456	47		0	0	0
457	33		0	0	0
458	62		0	0	0
459	60		0	0	0
460	43		1	0	0
461	38		0	0	0
462	51		0	0	0
463	49		0	0	0
464	48		0	0	0
465	41		0	0	1
466	54		1	0	0
467	43		0	0	0
468	45		0	0	1
469	61		0	0	0
470	33		0	0	0
471	37		1	0	0
472	48		0	0	0
473	45		0	0	0
474	59		0	0	0
475	54		0	0	0
476	56		0	0	0
477	41		0	0	0
478	50		0	0	0
479	64		0	0	0
480	39		1	0	0
481	49		0	0	1
482	45		0	0	0
483	56		0	0	0
484	38		1	0	1
485	46		0	0	1
486	31		0	0	1
487	37		0	0	0
488	49		0	0	0
489	52		0	0	0
490	45		0	0	0
491	58		0	0	0
492	44		0	0	0
493	52		0	0	0
494	54		0	0	0
495	42		0	0	0
496	35		0	0	0
497	38		0	0	0
498	44		1	0	0
499	39		0	0	0
500	41		0	0	0
501	59		1	0	0
502	41		0	0	0
503	34		0	0	0
504	37		1	0	0
505	38		0	0	0
506	44		0	0	0
507	33		1	0	0
508	41		1	0	0
509	45		0	0	0
510	40		0	0	0
511	41		1	0	1
512	67		0	0	1
513	33		0	0	0
514	44		0	0	0
515	33		0	0	0
516	24		0	0	0
517	34		0	0	0
518	47		0	0
519	33		0	0	0
520	55		0	0	0
521	46		0	0	1
522	54		0	0	0
523	43		0	0	0
524	43		0	0	0
525	44		0	0	0
526	44		1	0	0
527	61		0	0	0
528	53		0	0	0
529	65		0	0	0
530	56		0	0	0
531	44		0	0	0
532	49		0	0
533	38		0	0	0
534	36		0	0	0
535	63		0	0	0
536	44		0	0	0
537	43		0	0	0
538	48		0	0	0
539	48		0	0	0
540	37		0	0	0
541	69		1	0	0
542	46		0	0	0
543	43		0	0	0
544	37		0	0	0
545	35		0	0	0
546	54		0	0	0
547	45		1	0	0
548	31		0	0	0
549	45		0	0	0
550	54		0	0	0
551	41		0	0	0
552	41		0	0	0
553	67		0	0	0
554	73		0	0	0
556	32		0	0	1
557	63		0	0	0
558	51		0	0	0
559	52		0	0	0
560	56		0	0	0
561	40		0	1	0
562	41		0	0	0
563	61		0	0	0
564	35		0	0	0
565	41		0	0	0
566	51		0	0	0
567	47		0	0	0
568	59		0	0	0
569	42		0	0
570	38		0	1
571	45		0	0
572	30		0	0
573	34		1	0
574	36		0	0
575	26		1	0
576	35		1	0
577	30		0	0
578	26		0	0	0
579	23		1	0
580	35		0	0
581	51		0	0
