# Supplementary material for: High prevalence and incidence of rectal Chlamydia infection among men who have sex with men in Japan
Source: PLoS One. 2019 Dec 10;14(12):e0220072. doi: 10.1371/journal.pone.0220072 (PMC6903740; doi:10.1371/journal.pone.0220072)
Supplement: S2 Dataset — (XLSX) [file pone.0220072.s002.xlsx]

## Sheet: Prevalence HIV-
Study ID	age	HIV	TPHA	RPR	rectal gonorrhoea	rectal chlamydia	pharyngeal gonorrhoea	pharyngeal chlamydia	urinary gonorrhoea	urinary chlamydia
1	23	0	5120	32	0	0
2	38	0	320	<1	0	0
3	40	0	<80	<1	0	0
4	19	0	<80	<1	0	0
5	24	0	<80	<1	0	0
7	29	0	80	<1	0	0
8	27	0	<80	<1	0	0
9	32	0	<80	1	1	0	0	0	0	0
10	55	0	320	<1	0	0
11	42	0	<80	1	0	0
12	42	0	<80	<1	0	0
13	52	0	<80	<1	0	0	0	0	0	0
14	38	0	640	<1	0	0
15	24	0	<80	<1	0	0
16	28	0	<80	<1	0	0	0	0
17	23	0	2560	8	0	0
18	20	0	<80	<1	0	0
19	29	0	<80	<1	0	0	0	0	0	0
20	58	0	5120	4	0	0
21	48	0	<80	<1	0	0
22	35	0	<80	<1	0	0
23	29	0	<80	<1	0	0
24	38	0	<80	<1	0	0
25	43	0	<80	<1	0	0
26	25	0	<80	<1	1	0
27	39	0	<80	<1	0	0
28	47	0	320	1	1	1
29	36	0	<80	<1	0	0
30	46	0	<80	<1	0	0	0	0
31	38	0	<80	<1	0	0
32	26	0	5120	32	0	0
33	27	0	<80	<1	0	1
34	30	0	<80	<1	0	0
35	27	0	<80	<1	0	0
36	24	0	<80	<1	0	0
37	40	0	2560	8	0	0
38	30	0	<80	<1	0	0
39	41	0	<80	<1	0	0	0	0	0	0
40	46	0	<80	<1	0	1	0	0	0	0
41	26	0	<80	<1	0	0	0	0	0	0
42	32	0	<80	<1	0	0
43	27	0	<80	1	0	0
44	41	0	<80	<1	0	1
45	25	0	<80	<1	0	0	0	0	0	0
46	29	0	<80	<1	0	0
47	54	0	<80	<1	0	1
48	26	0	<80	<1	0	0	0	0
49	26	0	<80	<1	0	0
50	58	0	1280	<1	0	0
51	25	0	<80	<1	0	0
52	34	0	<80	<1	0	0
53	28	0	<80	<1	0	0
54	48	0	<80	<1	0	0
55	24	0	1280	1	0	1
56	21	0	10240	32	0	1
57	33	0	<80	<1	0	0
58	55	0	<80	<1	0	0
59	33	0	<80	<1	0	0
61	27	0	<80	1	0	0
62	36	0	<80	<1	0	0
63	39	0	<80	<1	0	1
64	25	0	<80	<1	0	0
65	39	0	<80	<1	0	0	0	0
66	40	0	<80	<1	0	0
67	20	0	<80	<1	0	1
68	41	0	<80	<1	0	0
70	27	0	<80	<1	1	0
71	30	0	<80	<1	0	0	1	0
72	24	0	<80	<1	0	1
73	41	0	<80	<1	0	0	0	0
74	25	0	<80	<1	0	0
76	60	0	10240	32	0	0
77	36	0	<80	<1	0	0
78	61	0	640	1	0	0
79	36	0	<80	<1	0	0
80	30	0	>20480	64	0	0
81	35	0	<80	<1	1	0	0	0	0	0
82	60	0	<80	<1	0	0	0	0	0	0
83	46	0	<80	<1	0	0
84	37	0	320	<1	0	0	0	0	0	0
85	25	0	<80	<1	0	0
86	37	0	<80	<1	0	0
87	27	0	<80	<1	0	0
88	32	0	<80	<1	0	0	0	0
89	36	0	<80	<1	0	0
90	28	0	<80	<1	0	1
91	41	0	<80	<1	0	0
92	30	0	1280	2	0	0
93	26	0	<80	<1	0	0
94	47	0	<80	<1	0	1
95	23	0	10240	16	0	0
96	38	0	<80	<1	0	0
97	35	0	<80	<1	0	0
98	29	0	<80	<1	0	0	0	0	0	0
99	30	0	<80	<1	0	0
100	20	0	<80	<1	0	0
101	40	0	80	<1	0	1	0	0	0	0
102	20	0	<80	<1	0	0	0	0
103	38	0	<80	<1	0	0
104	44	0	<80	<1	0	1
105	35	0	<80	<1	0	0
106	26	0	<80	<1	0	0	0	0	0	0
107	30	0	<80	<1	0	0
108	25	0	<80	1	0	0
109	37	0	<80	<1	0	0	0	0	0	0
110	18	0	<80	<1	0	1
111	35	0	<80	<1	0	0
112	35	0	<80	<1	0	0
113	24	0	2560	1	0	1
114	23	0	5120	4	0	0
115	28	0	<80	<1	0	0
116	47	0	<80	<1	0	0
117	28	0	<80	<1	0	1	0	0
118	28	0	<80	<1	0	0
119	25	0	<80	<1	0	0
120	52	0	<80	<1	0	0
121	33	0	<80	<1	0	0
122	20	0	<80	<1	0	1
123	32	0	320	<1	0	0
124	22	0	<80	<1	0	0
125	25	0	<80	<1	0	0
126	36	0	<80	<1	0	0
127	49	0	<80	<1	0	0
128	56	0	2560	2	0	0	0	0	0	0
129	29	0	10240	8	0	1
130	35	0	<80	<1	0	0
131	44	0	160	<1	0	0
132	41	0	<80	<1	0	0	0	0
133	25	0	>20480	128	0	0
134	20	0	<80	<1	0	0	0	0	0	0
135	27	0	10240	<1	0	0	0	0
136	44	0	5120	8	0	0
137	36	0	<80	<1	0	0
138	31	0	1280	<1	0	0
139	58	0	<80	<1	0	0	0	0	0	0
140	35	0	<80	<1	0	0
141	44	0	1280	1	0	0	0	0	0	0
142	38	0		<1	0	0
143	42	0		<1	0	0
144	27	0	<80	<1	0	1	0	0	0	0
145	23	0	<80	<1	0	0
146	24	0	<80	<1	0	0
147	42	0	<80	<1	0	0
148	57	0	320	<1	0	0
149	32	0	<80	<1	0	0
151	29	0	<80	<1	0	0
152	32	0	640	<1	0	1
153	25	0	<80	<1	0	0	0	0
154	42	0	<80	<1	0	0	0	0	0	0
155	23	0	<80	<1	0	0
156	31	0	<80	<1	0	0
157	31	0	<80	<1	0	0
158	29	0	<80	<1	0	1
159	42	0	<80	<1	0	0
160	40	0	640	<1	0	0	0	0	0	0
161	31	0	<80	<1	0	0
162	50	0	<80	<1	0	0
163	26	0	320	<1	0	0
164	35	0	<80	<1	0	0
165	29	0	640	1	0	0
166	51	0	<80	<1	0	0
167	30	0	640	<1	0	1
168	37	0	<80	<1	0	0	0	0
169	26	0	<80	<1	0	0
170	34	0	<80	<1	0	0
171	31	0	<80	<1	0	0
172	29	0	<80	<1	0	0
173	41	0	<80	<1	0	0
174	38	0	<80	<1	0	0	0	0
175	26	0	1280	8	0	1
176	50	0	80	<1	0	0
177	27	0	<80	<1	0	0	0	0	0	0
178	44	0	<80	<1	0	1
179	33	0	320	1	0	0
180	30	0	<80	<1	0	0
181	24	0	<80	<1	0	0
182	26	0	<80	<1	0	0
183	31	0	<80	<1	0	0
184	26	0	<80	<1	0	1	0	0
185	37	0	160	<1	0	0
186	30	0	<80	<1	0	0
187	32	0	<80	<1	0	0
188	45	0	<80	<1	0	0	0	0	0	0
189	25	0	<80	<1	0	1	0	0	0	0
190	25	0	<80	<1	0	1	0	0	0	0
192	38	0	1280	8	0	0	0	0	0	0
193	27	0	<80	<1	0	0	0	0	0	0
194	44	0	<80	<1	0	0	0	0	0	0
195	39	0	<80	<1	0	0	0	0	0	0
196	43	0	640	<1	0	0	0	0	0	0
197	22	0	<80	<1	0	0	0	0	0	0
198	51	0	640	2	1	1	0	0	0	0
199	53	0	<80	<1	0	0	0	0	0	0
200	23	0	<80	<1	0	0	0	0	0	0
201	26	0	<80	<1	0	0	0	0	0	0
202	24	0	<80	<1	0	0	0	0	0	0
203	34	0	80	<1	0	0	1	0	0	0
204	23	0	<80	<1	0	0	0	0	0	0
205	37	0	<80	<1	0	0	0	0	0	0
206	34	0	<80	<1	0	0	0	0	0	0
207	31	0	640	1	0	0	0	0	0	0
208	43	0	2560	4	0	0	0	0	0	0
209	46	0	<80	<1	0	0	0	0	0	0
210	29	0			0	0	0	0	0	0
211	42	0	640	<1	0	0	0	0	0	0
212	33	0	<80	<1	0	0	0	0	0	0
213	44	0	<80	<1	0	0	0	0	0	0
214	29	0	<80	<1	1	1	0	0	0	0
215	38	0	<80	<1	0	0	0	0	0	1
216	43	0	<80	<1	0	0	0	0	0	0
217	29	0	<80	<1	0	0	1	0	0	0
218	48	0	<80	<1	0	0	0	0	0	0
220	62	0	640	<1	0	1	0	0	0	0
221	26	0	<80	<1	0	1	0	0	0	0
222	34	0	<80	<1	0	0	0	0	0	0
223	41	0	<80	<1	0	0	0	0	0	0
224	33	0	<80	<1	1	0	1	0	0	0
225	22	0	20480	32	0	1	0	0	0	0
226	25	0	<80	<1	0	0	0	0	0	0
227	27	0	<80	<1	0	0	0	0	0	0
228	27	0	<80	<1	0	0	0	0	0	0
229	24	0	<80	<1	0	0	0	0	0	0
230	40	0	<80	<1	0	0	0	0	0	0
231	32	0	<80	<1	0	0	0	0	0	0
232	58	0	640	1	0	0	0	0	0	0
233	40	0	<80	<1	0	0	0	0	0	0
234	35	0	80	<1	0	1	0	0	0	0
235	47	0	<80	<1	0	0	0	0	0	0
236	31	0	<80	<1	0	0	0	0	0	0
237	52	0	<80	<1	0	0	0	0	0	0
238	22	0	<80	<1	0	0	0	0	0	0
239	40	0	<80	<1	0	0	0	0	0	0
240	38	0	320	<1	0	0	0	0	0	0
241	54	0	640	4	0	0	0	0	0	1
242	50	0	<80	<1	0	0	0	0	0	0
243	49	0	<80	<1	0	0	0	0	0	0
244	49	0	<80	<1	0	0	0	0	0	0
245	30	0	<80	<1	0	1	0	0	0	0
246	29	0	<80	<1	0	0	0	0	0	0
247	39	0	<80	<1	0	0	0	0	0	0
248	57	0	20480	32	0	0	0	0	0	0
249	33	0	<80	<1	0	0	0	0	0	0
250	25	0	160	<1	0	0	0	0	0	0
251	25	0	<80	<1	0	0	0	0	0	0
252	36	0	<80	<1	0	0	0	0	0	0
253	20	0	<80	<1	0	1	0	0	0	0
254	38	0	<80	<1	0	1	0	0	0	0
255	49	0	1280	2	0	0	0	0	0	0
256	32	0	<80	<1	0	0	0	0	0	0
257	40	0	<80	<1	0	0	0	0	0	0
259	60	0	<80	<1	0	0	0	0	0	0
260	70	0	<80	<1	0	1	0	0	0	0
261	44	0	<80	<1	0	0	0	0	0	0
262	36	0	1280	4	0	0	0	0	0	0
263	32	0	<80	<1	0	0	0	0	0	0
264	35	0	<80	<1	0	0	0	0	0	0
265	30	0	<80	<1	0	1	0	0	0	0
266	42	0	<80	<1	0	0	0	0	0	0
267	19	0	<80	<1	1	1	0	0	0	0
268	40	0	<80	<1	0	1	0	0	0	0
269	32	0	<80	<1	0	0	0	0	0	0
270	42	0	<80	<1	0	0	0	0	0	0
271	22	0	<80	<1	0	0	0	0	0	0
272	22	0	<80	<1	0	0	0	0	0	1
273	22	0	<80	<1	0	0	0	0	0	0
274	23	0	<80	<1	0	0	0	0	0	0
275	21	0	<80	<1	0	0	0	0	0	0
276	21	0	80	1	0	0	0	0	0	0
277	34	0	<80	<1	0	0	0	0	0	0
278	42	0	<80	<1	0	0	0	0	0	0
279	24	0	<80	<1	0	0	0	0	0	0
280	38	0	<80	<1	0	0	0	0	0	0
281	26	0	<80	<1	0	0	0	0	0	0
282	24	0	<80	<1	0	1	0	0	0	0
283	38	0	<80	<1	0	0	0	0	0	1
284	26	0	640	<1	0	0	0	0	0	0
285	29	0	<80	<1	0	1	0	1	0	0
286	27		<80	<1	0	0	0	0	0	0
287	25	0	<80	<1	0	0	0	0	0	0
288	33	0	<80	<1	0	0	0	0	0	0
289	37	0	<80	<1	0	0	0	0	0	0
290	20	0	<80	<1	0	0	0	0	0	0
291	18	0	<80	<1	0	0	0	0	0	0
292	20	0	<80	<1	0	0	0	0	0	0
293	26	0	5120	8	0	0	0	0	0	0
294	35	0	<80	<1	0	0	0	0	0	0
295	45	0	<80	<1	0	1	0	0	0	0
296	51	0	<80	<1	0	0	0	0	0	0
297	27	0	<80	<1	0	1	0	0	0	0
298	30	0	<80	<1	0	0	0	0	0	0
299	29	0	<80	<1	0	0	0	0	0	0
300	26	0	<80	<1	0	0	0	0	0	0
301	40	0	<80	<1	0	1	0	0	0	0
302	33	0	<80	<1	0	0	0	0	0	0
303	22	0	<80	<1	0	0	0	0	0	0
304	26	0	<80	<1	0	0	0	0	0	0
305	33	0	<80	<1	0	0	0	0	0	0
306	50	0	<80	<1	0	0	0	0	0	0
307	40	0	<80	<1	0	0	0	0	0	0
308	31	0	<80	<1	0	0	0	0	0	0
309	41	0	<80	<1	0	0	0	0
310	24	0	<80	<1	0	0	0	0
311	34	0	<80	<1	0	0	0	0
312	43	0	<80	<1	1	1	0	0
313	35	0	<80	<1	0	0	0	0
314	41	0	<80	<1	0	0	1	0
315	48	0	160	<1	0	0	0	0
316	29	0	320	1	0	1	0	0
317	31	0	<80	<1	0	0	0	0
318	22	0	<80	<1	0	1	0	0
319	26	0	<80	<1	0	0	0	0
320	31	0	<80	<1	0	0	0	0
321	45	0	<80	<1	0	0	0	0
322	36	0	<80	<1	0	1	0	0
323	45	0	<80	<1	0	0	0	0
324	37	0	<80	<1	0	1	0	1
325	49	0	1280	32	0	1	1	0
326	29	0	<80	<1	0	1	0	0
327	41	0	320	4	0	0	0	0
328	25	0	1280	32	0	1	0	1
329	20	0	<80	<1	0	0	0	0
331	32	0	<80	<1	0	0	0	0
332	51	0	320	2	0	0	0	0
333	35	0	<80	<1	0	0	0	0
334	21	0	<80	<1	1	1	0	1
335	22	0	<80	<1	0	0	0	0
336	36	0	160	2	0	0	0	0
337	34	0	<80	<1	0	0	0	0
338	28	0	20480	1	0	0	0	0
339	33	0	<80	<1	0	0	0	0
340	42	0	<80	<1	0	0	0	0
341	24	0	<80	<1	0	0	0	0
342	38	0	<80	<1	0	1	1	1
343	26	0	<80	<1	0	1	0	0
344	27	0	<80	<1	0	0	0	0
345	35	0	<80	<1	0	0	0	1
346	36	0	<80	<1	0	0	0	0
347	37	0	<80	<1	0	0	0	0
348	36	0	<80	<1	0	0	0	0
349	53	0	1280	1	0	0	0	0
350	33	0	<80	<1	0	0	0	0
351	21	0	<80	<1	0	0	0	0	0	0
352	24	0	<80	<1	0	0	0	0
353	39	0	<80	<1	0	0	0	0
354	25	0	<80	<1	0	0	0	0
355	33	0	<80	<1	0	0	0	0
356	42	0	<80	<1	0	0	0	0
357	24	0	<80	<1	0	1	0	0
358	26	0	<80	<1	0	0	0	0
359	38	0	<80	<1	0	0	0	0
360	24	0	10240	32	0	0	0	0
361	42	0	<80	<1	0	0	0	0
362	27	0	<80	<1	0	0	0	0
363	30	0	<80	<1	0	0	0	0
364	39	0	<80	<1	0	1	0	0
365	44	0	<80	<1	0	0	0	0	0	0
366	24	0	<80	<1	0	0	0	0
367	32	0	<80	<1	0	0	0	0
368	37	0	<80	<1	0	0	0	0
369	30	0	<80	<1	0	0	0	0	0	1
370	34	0	<80	1	0	0	0	0	0	0
371	25	0	<80	<1	0	0	0	0
372	32	0	<80	<1	0	0	0	0
373	22	0	<80	<1	0	0	0	0
374	34	0	<80	<1	0	0	0	0
375	31	0	<80	<1	0	0	0	0	0	0
376	44	0	160	<1	0	0	0	0	0	0
377	34	0	<80	<1	0	0	1	0
378	20	0	<80	<1	0	0	0	0
379	23	0	1	<1	0	0	0	0
380	28	0	<80	<1	1	1	1	0
381	24	0	<80	<1	0	0	0	0
382	18	0	<80	1	0	0	0	0
383	28	0	<80	<1	0	0	0	0	0	0
384	45	0	<80	<1	0	0	0	0	0	0
385	21	0	<80	<1	0	0	0	0
386	26	0	<80	<1	0	0	0	0
387	29	0	<80	<1	0	0	0	0
388	26	0	<80	<1	0	0	0	0
389	33	0	2560	16	0	0	0	0
390	29	0	<80	<1	0	0	0	0
391	29	0	<80	<1	1	1	0	0
392	22	0	<80	<1	0	1	0	0
393	23	0	<80	<1	0	0	0	0
394	30	0	<80	<1	0	0	0	0
396	29	0	<80	<1	0	0	0	0
397	34	0	<80	<1	0	0	0	0
398	25	0	<80	<1	0	0	0	0	0	0
400	23	0	<80	<1	0	0	0	0
401	25	0	<80	<1	0	0	0	0
402	29	0	1280	2	0	0	0	0
403	39	0	<80	<1	0	1	0	0
404	28	0	<80	<1	0	1	0	0	0	0
405	29	0	<80	<1	0	0	0	0
406	26	0	<80	<1	0	0	1	0
407	69	0	320	1	0	0	0	0
408	41	0	<80	<1	0	0	0	0
409	26	0	<80	<1	0	0	0	0
410	26	0	640	4	0	0	0	0
411	27	0	<80	<1	0	0	0	0
412	39	0	<80	<1	0	0	0	0
413	42	0	<80	<1	0	1	0	0
414	46	0	<80	<1	0	0	0	0
415	38	0	<80	<1	0	0	0	0
416	40	0	<80	1	0	0	0	0
417	29	0	<80	<1	0	0	0	0
418	29	0	5120	16	0	1	0	0
419	33	0	<80	<1	0	0	0	0
420	35	0	<80	<1	0	0	0	0
421	23	0	<80	<1	0	0	0	0
422	49	0	<80	<1	0	1	0	0
423	29	0	<80	<1	0	0	0	0
425	18	0	5120	64	0	0	0	0
426	24	0	<80	<1	1	0	1	0
427	22	0	<80	<1	0	0	0	0
428	42	0	640	<1	0	0	0	0
429	18	0	<80	<1	1	1	0	1
430	28	0	<80	<1	1	0	0	0
431	21	0	<80	<1	0	0	0	0
432	25	0	<80	<1	0	0	0	0	0	0
433	29	0	<80	<1	0	1	0	0
434	28	0	<80	<1	0	0	0	0
435	23	0	<80	<1	0	0	0	0	0	0
437	29	0	<80	<1	0	0	0	0
438	26	0	1280	<1	0	0	0	0
439	47	0	1280	<1	0	0	0	0
440	27	0	<80	<1	0	0	0	0
441	32	0	<80	<1	0	1	0	0
442	30	0	<80	<1	0	0	0	0
443	48	0	1280	<1	0	0	0	0
444	41	0	2560	16	0	0	0	0
445	30	0	<80	<1	0	0	0	0
446	23	0	10240	2	0	0	0	0
447	27	0	<80	<1	1	0	1	0
448	26	0	<80	<1	0	0	0	0
449	22	0	<80	<1	0	1	0	1
450	30	0	<80	<1	0	1	0	0
451	29	0	<80	<1	0	0	0	0
452	31	0	160	<1	0	0	0	0
453	31	0	<80	<1	0	0	0	0
454	37	0	10240	16	0	0	0	0
455	23	0	<80	<1	0	0	1	0
456	28	0	640	<1	1	0	0	0
457	43	0	<80	<1	0	0	0	0
458	51	0	<80	<1	0	0	0	0
459	45	0	<80	1	0	0	0	0
460	30	0	<80	<1	0	0	0	0
461	26	0	<80	<1	0	0	0	0
462	28	0	>20480	64	0	1	0	0
463	36	0	<80	<1	0	0	1	0
464	26	0	<80	<1	1	1	1	0
465	20	0	<80	<1	0	0	0	0
466	41	0	<80	<1	0	0	0	0
467	32	0	<80	<1	0	0	0	0
468	30	0	320	<1	0	0	0	0
469	47	0	<80	<1	0	0	0	0
470	32	0	10240	2	0	0	0	0
471	21	0	<80	<1	0	0	0	0
472	20	0	<80	<1	0	0	0	0
473	29	0	<80	<1	0	1	0	0
474	42	0	<80	<1	0	0	0	0
475	43	0	<80	<1	0	1	0	0
476	34	0	320	<1	0	0	0	0
477	24	0	1280	32	0	0	0	0
478	28	0	<80	<1	0	0	0	0
479	23	0	<80	<1	0	0	0	0
480	26	0	<80	<1	0	1	0	0
481	42	0	<80	<1	0	0	0	0
482	47	0	<80	<1	0	0	0	0	0	0
483	25	0	640	1	0	0	0	0	0	1
484	43	0	<80	<1	0	0	0	0
485	35	0	<80	<1	0	0	0	0
486	31	0	640	<1	0	0	0	0
487	23	0	<80	<1	0	1	0	0
488	21	0	2560	1	1	0	1	0
489	45	0	<80	<1	0	0	0	0	0	0
490	35	0	<80	<1	0	1	0	0
491	46	0	<80	<1	0	0	0	0
492	55	0	<80	<1	0	0	0	0
493	59	0	<80	<1	0	0	0	0
494	35	0	320	<1	0	0	0	0
495	22	0	<80	<1	0	1	0	0
496	37	0	<80	<1	0	0	0	0
497	34	0	<80	<1	0	0	0	0
498	46	0	160	1	0	0	0	0
499	24	0	<80	<1	0	0	0	0
500	28	0	<80	<1	0	0	0	0
501	54	0	<80	<1	0	0	0	0
502	28	0	<80	<1	0	0	0	0
