# Supplementary material for: High prevalence and incidence of rectal Chlamydia infection among men who have sex with men in Japan
Source: PLoS One. 2019 Dec 10;14(12):e0220072. doi: 10.1371/journal.pone.0220072 (PMC6903740; doi:10.1371/journal.pone.0220072)
Supplement: S3 Dataset — (XLSX) [file pone.0220072.s003.xlsx]

## Sheet: Prevalence of 3sites
study ID	age	HIV	TPHA	RPR	rectal gonorrhoea	rectal chlamydia	pharyngeal gonorrhoea	pharyngeal chlamydia	urinary gonorrhoea	urinary chlamydia
188	45	0	<80	<1	0	0	0	0	0	0
189	25	0	<80	<1	0	1	0	0	0	0
190	25	0	<80	<1	0	1	0	0	0	0
192	38	0	1280	8	0	0	0	0	0	0
193	27	0	<80	<1	0	0	0	0	0	0
194	44	0	<80	<1	0	0	0	0	0	0
195	39	0	<80	<1	0	0	0	0	0	0
196	43	0	640	<1	0	0	0	0	0	0
197	22	0	<80	<1	0	0	0	0	0	0
198	51	0	640	2	1	1	0	0	0	0
199	53	0	<80	<1	0	0	0	0	0	0
200	23	0	<80	<1	0	0	0	0	0	0
201	26	0	<80	<1	0	0	0	0	0	0
202	24	0	<80	<1	0	0	0	0	0	0
203	34	0	80	<1	0	0	1	0	0	0
204	23	0	<80	<1	0	0	0	0	0	0
205	37	0	<80	<1	0	0	0	0	0	0
206	34	0	<80	<1	0	0	0	0	0	0
207	31	0	640	1	0	0	0	0	0	0
208	43	0	2560	4	0	0	0	0	0	0
209	46	0	<80	<1	0	0	0	0	0	0
210	29	0			0	0	0	0	0	0
211	42	0	640	<1	0	0	0	0	0	0
212	33	0	<80	<1	0	0	0	0	0	0
213	44	0	<80	<1	0	0	0	0	0	0
214	29	0	<80	<1	1	1	0	0	0	0
215	38	0	<80	<1	0	0	0	0	0	1
216	43	0	<80	<1	0	0	0	0	0	0
217	29	0	<80	<1	0	0	1	0	0	0
218	48	0	<80	<1	0	0	0	0	0	0
220	62	0	640	<1	0	1	0	0	0	0
221	26	0	<80	<1	0	1	0	0	0	0
222	34	0	<80	<1	0	0	0	0	0	0
223	41	0	<80	<1	0	0	0	0	0	0
224	33	0	<80	<1	1	0	1	0	0	0
225	22	0	20480	32	0	1	0	0	0	0
226	25	0	<80	<1	0	0	0	0	0	0
227	27	0	<80	<1	0	0	0	0	0	0
228	27	0	<80	<1	0	0	0	0	0	0
229	24	0	<80	<1	0	0	0	0	0	0
230	40	0	<80	<1	0	0	0	0	0	0
231	32	0	<80	<1	0	0	0	0	0	0
232	58	0	640	1	0	0	0	0	0	0
233	40	0	<80	<1	0	0	0	0	0	0
234	35	0	80	<1	0	1	0	0	0	0
235	47	0	<80	<1	0	0	0	0	0	0
236	31	0	<80	<1	0	0	0	0	0	0
237	52	0	<80	<1	0	0	0	0	0	0
238	22	0	<80	<1	0	0	0	0	0	0
239	40	0	<80	<1	0	0	0	0	0	0
240	38	0	320	<1	0	0	0	0	0	0
241	54	0	640	4	0	0	0	0	0	1
242	50	0	<80	<1	0	0	0	0	0	0
243	49	0	<80	<1	0	0	0	0	0	0
244	49	0	<80	<1	0	0	0	0	0	0
245	30	0	<80	<1	0	1	0	0	0	0
246	29	0	<80	<1	0	0	0	0	0	0
247	39	0	<80	<1	0	0	0	0	0	0
248	57	0	20480	32	0	0	0	0	0	0
249	33	0	<80	<1	0	0	0	0	0	0
250	25	0	160	<1	0	0	0	0	0	0
251	25	0	<80	<1	0	0	0	0	0	0
252	36	0	<80	<1	0	0	0	0	0	0
253	20	0	<80	<1	0	1	0	0	0	0
254	38	0	<80	<1	0	1	0	0	0	0
255	49	0	1280	2	0	0	0	0	0	0
256	32	0	<80	<1	0	0	0	0	0	0
257	40	0	<80	<1	0	0	0	0	0	0
259	60	0	<80	<1	0	0	0	0	0	0
260	70	0	<80	<1	0	1	0	0	0	0
261	44	0	<80	<1	0	0	0	0	0	0
262	36	0	1280	4	0	0	0	0	0	0
263	32	0	<80	<1	0	0	0	0	0	0
264	35	0	<80	<1	0	0	0	0	0	0
265	30	0	<80	<1	0	1	0	0	0	0
266	42	0	<80	<1	0	0	0	0	0	0
267	19	0	<80	<1	1	1	0	0	0	0
268	40	0	<80	<1	0	1	0	0	0	0
269	32	0	<80	<1	0	0	0	0	0	0
270	42	0	<80	<1	0	0	0	0	0	0
271	22	0	<80	<1	0	0	0	0	0	0
272	22	0	<80	<1	0	0	0	0	0	1
273	22	0	<80	<1	0	0	0	0	0	0
274	23	0	<80	<1	0	0	0	0	0	0
275	21	0	<80	<1	0	0	0	0	0	0
276	21	0	80	1	0	0	0	0	0	0
277	34	0	<80	<1	0	0	0	0	0	0
278	42	0	<80	<1	0	0	0	0	0	0
279	24	0	<80	<1	0	0	0	0	0	0
280	38	0	<80	<1	0	0	0	0	0	0
281	26	0	<80	<1	0	0	0	0	0	0
282	24	0	<80	<1	0	1	0	0	0	0
283	38	0	<80	<1	0	0	0	0	0	1
284	26	0	640	<1	0	0	0	0	0	0
285	29	0	<80	<1	0	1	0	1	0	0
286	27		<80	<1	0	0	0	0	0	0
287	25	0	<80	<1	0	0	0	0	0	0
288	33	0	<80	<1	0	0	0	0	0	0
289	37	0	<80	<1	0	0	0	0	0	0
290	20	0	<80	<1	0	0	0	0	0	0
291	18	0	<80	<1	0	0	0	0	0	0
292	20	0	<80	<1	0	0	0	0	0	0
293	26	0	5120	8	0	0	0	0	0	0
294	35	0	<80	<1	0	0	0	0	0	0
295	45	0	<80	<1	0	1	0	0	0	0
296	51	0	<80	<1	0	0	0	0	0	0
297	27	0	<80	<1	0	1	0	0	0	0
298	30	0	<80	<1	0	0	0	0	0	0
299	29	0	<80	<1	0	0	0	0	0	0
300	26	0	<80	<1	0	0	0	0	0	0
301	40	0	<80	<1	0	1	0	0	0	0
302	33	0	<80	<1	0	0	0	0	0	0
303	22	0	<80	<1	0	0	0	0	0	0
304	26	0	<80	<1	0	0	0	0	0	0
305	33	0	<80	<1	0	0	0	0	0	0
306	50	0	<80	<1	0	0	0	0	0	0
307	40	0	<80	<1	0	0	0	0	0	0
308	31	0	<80	<1	0	0	0	0	0	0
