# Supplementary material for: High prevalence and incidence of rectal Chlamydia infection among men who have sex with men in Japan
Source: PLoS One. 2019 Dec 10;14(12):e0220072. doi: 10.1371/journal.pone.0220072 (PMC6903740; doi:10.1371/journal.pone.0220072)
Supplement: S4 Dataset — (XLSX) [file pone.0220072.s004.xlsx]

## Sheet: Incidence
study ID	note	age	follow-up days	HIV	TPHA	RPR	STI+ at the registration	incidental rectalCT	incidental rectal NG	incidental pharyngeal CT	incidental pharyngeal NG	incidental urinary CT	incidental urinary NG
1		24	571	0	2560	8	0	0	0	0	0	0	0
2		39	518	0	160	<1	0	0	0	0	0	0	0
3		42	536	0	<80	<1	0	0	0	0	0	0	0
4	HIV seroconversion	19	172	1	<80	<1	0	0	0	0	0	0	0
5		25	518	0	<80	<1	0	0	0	0	0	0	0
7		31	542	0			0	0	0	0	0	0	0
8		28	486	0	<80	<1	0	2	0	0	0	0	0
9		34	441	0	<80	<1	1	1	0	0	0	0	0
10		56	637	0	160	1	0	0	0	0	0	0	0
11		43	588	0	<80	<1	0	0	0	0	0	0	0
12		44	619	0	<80	<1	0	1	0	0	0	0	0
13		53	595	0	<80	<1	0	0	0	0	0	0	0
14		40	570	0	1280	<1	0	0	0	0	0	0	0
15		25	514	0	<80	<1	0	0	0	0	0	0	0
16		29	508	0	<80	<1	0	0	0	1	0	0	0
17		24	375	0	1280	8	0	1	1	0	1	0	0
18		21	418	0			0	0	1	0	1	0	0
20		60	556	0			0	0	0	0	0	0	0
21		49	598	0	<80	<1	0	0	0	0	0	0	0
22		36	546	0	<80	<1	0	0	0	0	0	0	0
24		39	529	0	<80	1	0	0	0	0	0	0	0
25		44	616	0	<80	<1	0	0	0	0	0	0	0
26		26	406	0	<80	<1	1	0	0	0	0	0	0
27		41	612	0	<80	<1	0	0	0	0	0	0	0
28		48	399	0	160	1	1	1	0	0	0	0	0
29		38	595	0			0	0	0	0	0	0	0
30		47	557	0	<80	<1	0	0	0	0	0	0	0
31	HIV seroconversion	38	32	1			0	0	0	0	0	0	0
32		27	448	0	640	1	0	0	0	0	0	0	0
33		28	535	0	160	<1	1	0	0	0	0	0	0
34		30	294	0	<80	<1	0	0	0	0	0	0	0
35		29	563	0	<80	<1	0	0	0	0	0	0	0
36		25	528	0	<80	<1	0	0	0	0	0	0	0
37		42	497	0	1280	2	0	1	1	0	1	0	0
38		31	511	0	<80	<1	0	0	0	0	0	1	0
39		42	564	0	<80	<1	0	0	0	0	0	0	0
40		48	451	0	<80	<1	1	0	0	0	0	0	0
41		26	77	0	<80	<1	0	0	0	0	0	0	0
42		34	546	0	<80	<1	0	0	0	0	0	0	0
43		28	459	0	80	<1	0	1	0	0	0	0	0
44		42	361	0	<80	<1	1	0	0	0	0	0	0
45		25	21	0	<80	<1	0	0	0	0	0	0	1
46		30	550	0	<80	<1	0	0	0	0	0	0	0
47		56	536	0	<80	<1	1	0	0	0	0	0	0
48		27	507	0			0	0	0	0	0	0	0
49		27	375	0	<80	<1	0	1	0	0	0	0	0
50		59	280	0	640	<1	0	0	0	0	0	0	0
53		30	546	0	<80	<1	0	0	0	0	0	0	0
54		50	476	0			0	0	0	0	0	0	0
55		25	186	0	>20480	32	1	0	0	0	0	0	0
57		34	294	0	<80	<1	0	0	0	0	0	0	0
58		57	515	0	<80	<1	0	0	0	0	0	0	0
59		35	546	0	<80	<1	0	0	0	0	0	0	0
61		29	508	0	<80	<1	0	0	0	0	0	0	0
63		41	536	0	<80	<1	1	0	0	0	0	0	0
64	HIV seroconversion	27	539	1	<80	<1	0	2	0	0	0	0	0
66		41	459	0	<80	<1	0	0	0	0	0	0	0
67		22	368	0	<80	<1	1	1	0	1	0	0	0
71		31	462	0	<80	<1	1	0	0	0	1	0	0
73		43	424	0	<80	<1	0	0	0	0	0	0	0
74		26	420	0	<80	<1	0	0	0	0	0	0	0
76		61	367	0	640	2	0	0	0	0	0	0	0
77		37	455	0	<80	<1	0	1	0	0	0	0	0
78		63	490	0	320	1	0	0	0	0	0	0	0
79		37	441	0	<80	<1	0	0	0	0	1	0	0
81		36	462	0	<80	<1	1	0	0	0	0	0	0
82		60	94	0	<80	<1	0	0	0	0	0	0	0
83		47	469	0	<80	<1	0	0	0	0	0	0	0
84		38	388	0			0	0	0	0	0	0	0
85		26	441	0	<80	<1	0	0	0	0	0	0	0
86		37	350	0	<80	<1	0	0	1	0	0	0	1
87		28	427	0	<80	<1	0	0	0	0	0	0	0
88		33	445	0	<80	<1	0	0	0	0	1	0	0
89		38	444	0	<80	<1	0	0	0	0	0	0	0
90		28	87	0	<80	<1	1	0	0	0	0	0	0
91		43	388	0			0	0	0	0	0	0	0
93		26	80	0	<80	<1	0	0	0	0	0	0	0
94		48	434	0	80	1	1	0	0	0	0	0	0
95		25	420	0	2560	1	0	1	0	0	0	0	0
96		39	280	0	<80	<1	0	0	0	0	0	0	0
97		36	465	0	<80	<1	0	0	0	0	0	0	0
98	HIV seroconversion	30	224	1	<80	<1	0	0	0	0	0	0	0
101		41	378	0	80	<1	1	0	0	0	0	0	0
103		39	437	0	<80	<1	0	0	0	0	0	0	0
104		45	462	0	<80	<1	1	0	0	0	0	0	0
105		37	427	0	<80	<1	0	0	0	0	0	0	0
106		27	406	0	<80	<1	0	0	0	0	0	0	0
107		31	312	0	<80	<1	0	0	0	0	0	0	0
109		38	410	0	<80	<1	0	0	0	0	0	0	0
110		20	455	0	<80	<1	1	0	1	0	0	0	0
111		36	448	0	<80	<1	0	0	0	0	0	0	0
112		35	161	0	<80	<1	0	0	0	0	0	0	0
113		25	392	0	640	2	1	0	0	0	0	0	0
115		29	371	0			0	0	0	0	0	0	0
116		48	427	0	<80	<1	0	0	0	0	0	0	0
117		29	402	0	<80	<1	1	1	0	0	0	0	0
118		29	378	0	160	32	0	1	0	0	0	0	0
119		26	361	0	<80	<1	0	1	0	0	0	0	0
120		54	431	0	<80	<1	0	0	0	0	0	0	0
121		34	354	0	160	2	0	0	0	0	0	0	0
122		22	371	0	<80	<1	1	0	0	0	0	0	0
123		33	364	0	320	<1	0	1	0	0	1	0	0
125		26	371	0	<80	<1	0	0	0	0	0	0	0
126		37	364	0	<80	<1	0	0	0	0	0	0	0
127		50	381	0			0	0	0	0	0	0	0
128		57	427	0	640	1	0	1	0	0	0	0	0
131		45	388	0	320	<1	0	0	0	0	0	0	0
132		42	339	0	320	<1	0	1	0	0	0	0	0
133		27	371	0	>20480	4	0	0	0	0	0	0	0
134		21	252	0	<80	<1	0	0	0	0	0	0	0
135		28	357	0	5120	<1	0	0	0	0	0	0	0
136		44	361	0	640	<1	0	0	0	0	0	0	0
138		32	367	0	640	<1	0	0	0	0	0	0	0
139		59	343	0	<80	<1	0	0	0	0	0	0	0
140		36	347	0	<80	<1	0	1	0	0	0	0	0
141		45	357	0	640	2	0	0	0	0	0	0	0
142		38	84	0	<80	<1	0	0	0	0	0	0	0
143	HIV seroconversion	42	287	1	<80	<1	0	1	0	0	0	0	0
144		28	378	0	<80	<1	1	0	0	0	0	0	0
145		24	360	0	<80	<1	0	0	0	0	0	0	0
148		58	353	0	1280	1	0	1	0	0	0	0	0
151		30	375	0	<80	<1	0	0	0	0	0	0	0
152		33	322	0	1280	1	1	0	0	0	0	0	0
153		26	364	0	<80	<1	0	2	1	0	1	0	0
154		43	347	0	<80	1	0	0	0	0	0	0	0
155		24	280	0	<80	<1	0	0	0	0	0	0	0
156		32	301	0	<80	<1	0	0	0	0	0	0	0
157		32	350	0	<80	<1	0	0	0	0	0	0	0
160		41	301	0	5120	<1	0	0	0	0	0	0	0
161		32	371	0	<80	<1	0	0	0	0	0	0	0
162		51	364	0	<80	<1	0	0	0	0	0	0	0
164		36	364	0	<80	<1	0	0	0	0	0	0	0
165		29	88	0	640	1	0	0	0	0	0	0	0
166		52	389	0		<1	0	0	0	0	0	0	0
167		31	357	0			1	0	0	0	0	0	0
168		38	367	0	<80	<1	0	0	0	0	0	0	0
169		27	350	0	<80	<1	0	0	0	0	0	0	0
170		35	189	0	<80	<1	0	0	0	0	0	0	0
174		38	357	0	<80	<1	0	0	0	0	0	0	0
175		27	311	0	2560	16	1	0	0	0	1	0	0
176		51	304	0	160	<1	0	0	0	0	0	0	0
177		28	367	0	<80	<1	0	0	0	0	0	0	0
178		45	332	0	<80	<1	1	0	0	0	0	0	0
179		34	350	0	320	<1	0	0	0	0	0	0	0
180		31	350	0			0	0	0	0	0	0	0
181		25	357	0	<80	<1	0	0	0	0	0	0	0
182		27	350	0	<80	<1	0	1	0	0	0	0	0
183		32	252	0	<80	<1	0	0	0	0	0	0	0
184	HIV seroconversion	26	161	1	<80	<1	1	0	0	0	0	0	0
185		38	273	0	320	<1	0	1	0	0	0	0	0
186		30	70	0	<80	<1	0	0	0	0	0	0	0
188		46	280	0	<80	<1	0	1	0	0	0	0	0
189		26	361	0	<80	<1	1	0	0	0	0	0	0
190		26	277	0	80	<1	1	0	0	0	0	0	0
192		39	329	0	640	4	0	0	0	0	0	0	0
193		28	101	0	<80	<1	0	0	0	0	0	0	0
194		44	290	0	<80	<1	0	0	0	0	1	0	0
195		39	266	0	<80	<1	0	0	0	0	1	0	0
196		44	280	0	1280	1	0	0	0	0	0	0	0
198		52	283	0	1280	2	1	0	0	0	1	0	0
199		54	350	0		<1	0	0	0	0	0	0	0
201		26	49	0	<80	<1	0	0	0	0	0	0	0
202		25	266	0	<80	<1	0	0	0	0	0	0	0
203		35	308	0	160	<1	1	1	0	0	0	0	0
204		24	329	0	<80	<1	0	0	0	0	0	0	0
205		38	150	0	<80	<1	0	0	0	0	0	0	0
206		34	70	0	<80	<1	0	0	0	0	0	0	0
207		32	266	0	1280	2	0	0	0	0	0	0	0
208		43	259	0	2560	2	0	0	0	0	0	0	0
209		47	294	0	<80	<1	0	0	0	0	0	0	0
210		30	291	0	<80	<1	0	0	0	0	0	0	0
211		43	276	0	640	<1	0	1	0	0	0	0	0
212		33	280	0	<80	<1	0	0	0	0	0	0	0
215		39	168	0	<80	<1	1	0	0	0	0	0	0
216		43	256	0	80	<1	0	0	0	0	0	0	0
217		30	203	0	<80	<1	1	0	0	0	0	0	0
218		48	252	0	<80	<1	0	0	0	0	0	0	0
220		63	270	0	640	<1	1	0	0	0	0	0	0
221		26	259	0	<80	1	1	0	0	0	0	0	0
222		34	172	0	<80	<1	0	0	0	0	0	0	0
223		42	270	0	<80	<1	0	0	0	0	0	0	0
224		34	270	0	<80	<1	1	0	0	0	0	0	0
226		25	91	0	<80	<1	0	0	0	0	0	0	0
228		28	301	0	<80	<1	0	0	0	0	0	0	0
229		25	270	0	<80	<1	0	0	0	0	0	0	0
230		41	269	0	<80	<1	0	0	0	0	0	0	0
231		33	182	0	<80	<1	0	0	0	0	0	0	0
232		58	262	0	320	2	0	0	0	0	0	0	0
233		41	294	0	<80	<1	0	0	0	0	1	0	0
234		36	252	0	<80	<1	1	0	0	0	0	0	0
235		48	266	0	<80	<1	0	0	0	0	0	0	0
236		32	266	0	<80	<1	0	1	0	0	0	0	0
237		52	259	0	<80	<1	0	0	0	0	0	0	0
239		41	259	0	<80	<1	0	0	0	0	0	0	0
240		38	255	0	640	<1	0	0	0	0	0	0	0
241		55	259	0	640	4	1	0	0	0	0	0	0
242		51	273	0	<80	<1	0	0	0	0	0	0	0
243		49	273	0	<80	<1	0	0	0	0	0	0	0
244		50	276	0	<80	<1	0	0	0	0	0	0	0
245		31	238	0	<80	<1	1	0	0	0	0	0	0
246		30	276	0	<80	<1	0	0	0	0	0	0	0
247		40	259	0	<80	<1	0	0	0	0	0	0	0
248		57	255	0	20480	16	0	0	0	0	0	0	0
249		33	95	0	<80	<1	0	0	0	0	0	0	0
251		26	179	0	<80	<1	0	0	0	0	0	0	0
252		37	249	0	<80	<1	0	0	0	0	0	0	0
253		21	270	0	<80	<1	1	0	0	0	1	0	0
255		49	196	0	640	2	0	0	0	0	0	0	0
256		33	270	0	<80	<1	0	0	0	0	1	0	0
257		41	266	0	<80	<1	0	0	0	0	0	0	0
259		60	276	0	<80	<1	0	0	0	0	0	0	0
260		71	276	0	<80	<1	1	1	0	0	0	0	0
262		36	269	0	640	8	0	0	0	0	0	0	0
263		33	276	0	<80	<1	0	0	0	0	0	0	0
264		35	175	0	<80	<1	0	0	0	0	0	0	0
265		31	172	0	<80	<1	1	0	0	0	0	0	0
266		43	280	0	<80	<1	0	0	0	0	0	0	0
267		19	263	0	<80	<1	1	0	0	0	0	0	0
268		41	294	0	<80	<1	1	0	0	0	0	0	0
269		33	207	0	<80	<1	0	0	1	0	1	0	0
270		42	280	0	<80	<1	0	0	0	0	0	0	0
273		23	228	0	<80	<1	0	0	0	0	0	0	0
275		22	270	0	<80	<1	0	0	0	0	0	0	0
276		21	298	0			0	0	0	0	0	1	1
277		35	175	0	<80	<1	0	0	0	0	0	0	0
278		43	273	0	<80	<1	0	0	0	0	0	0	0
279		25	266	0	<80	<1	0	0	0	0	0	0	0
280		39	273	0	<80	<1	0	0	0	0	0	0	0
283		39	294	0		<1	1	1	0	0	0	0	0
284		27	241	0	1280	1	0	0	0	0	0	0	0
285		30	206	0	<80	1	1	0	0	0	0	0	0
286		27	91	0	<80	<1	0	0	0	0	0	0	0
291		18	81	0	<80	<1	0	0	0	0	0	0	0
292		20	196	0	<80	<1	0	0	0	0	0	0	0
293		26	207	0	2560	4	0	0	0	0	0	0	0
294		36	273	0	<80	<1	0	0	0	0	1	0	0
295		46	276	0	<80	<1	1	1	0	0	0	0	0
296		51	231	0	<80	<1	0	0	0	0	0	0	0
297		28	259	0		<1	1	1	1	0	0	0	0
298		31	276	0	<80	<1	0	0	0	0	0	0	0
299		30	192	0	<80	<1	0	0	0	0	0	0	0
300		27	255	0	<80	<1	0	0	0	0	0	0	0
301		40	259	0	<80	<1	1	0	0	0	0	0	0
302		34	255	0	<80	<1	0	0	0	0	0	0	0
304		26	248	0	<80	<1	0	0	0	0	1	0	0
305		33	266	0	<80	<1	0	1	0	0	0	0	0
306		51	182	0	<80	<1	0	0	0	0	0	0	0
307		41	263	0	<80	<1	0	0	0	0	0	0	0
308		32	231	0	<80	<1	0	0	0	0	0	0	0
309		42	157	0	<80	<1	0	0	0	0	0	0	0
311		35	189	0	<80	<1	0	0	0	0	0	0	0
312		44	252	0	<80	<1	1	1	0	0	0	0	0
314		42	259	0	<80	<1	1	1	0	0	0	0	0
315		48	248	0	160	<1	0	0	1	0	0	0	0
316	HIV seroconversion	30	218	1			1	0	0	0	0	0	0
317		31	171	0	<80	<1	0	0	1	0	0	0	0
318		23	182	0	<80	<1	1	0	0	0	0	0	0
320		31	221	0	<80	<1	0	1	0	1	0	0	0
321		46	182	0	<80	<1	0	0	0	0	0	0	0
322		37	178	0	<80	<1	1	0	0	0	0	0	0
323		46	196	0	<80	<1	0	0	0	0	0	0	0
324		38	224	0	<80	<1	1	0	0	0	0	0	0
325		49	185	0	640	2	1	0	0	0	0	0	0
326		30	182	0	<80	<1	1	0	0	0	0	0	0
327		42	203	0	320	1	0	0	0	0	0	0	0
328	HIV seroconversion	25	150	1	80	1	1	0	0	0	0	0	0
329		21	182	0	<80	<1	0	0	0	0	0	0	0
331		32	179	0	<80	<1	0	0	0	0	0	0	0
332		52	175	0	640	2	0	0	0	0	0	0	0
333		36	182	0	<80	<1	0	0	0	0	0	0	0
334		22	199	0	<80	<1	1	1	0	0	0	0	0
335		23	192	0	<80	<1	0	0	0	0	0	0	0
336		37	182	0	320	1	0	0	0	0	0	0	0
337		34	172	0	<80	<1	0	0	0	0	0	0	0
338		28	175	0	5120	1	0	1	0	0	0	0	0
339		33	168	0	<80	<1	0	0	0	0	1	0	0
340		42	175	0	<80	<1	0	0	0	0	0	0	0
341		24	210	0	<80	<1	0	0	0	0	0	0	0
343		27	196	0	<80	<1	1	0	0	0	0	0	0
344		27	189	0	<80	<1	0	0	0	0	0	0	0
345		35	200	0	<80	<1	1	0	0	0	0	0	0
346		36	182	0	<80	<1	0	0	0	0	0	0	0
348		36	185	0	<80	<1	0	0	0	0	0	0	0
349		54	185	0	1280	<1	0	0	0	0	0	0	0
350		33	171	0	<80	<1	0	0	0	0	0	0	0
351		22	207	0			0	0	0	0	0	0	0
352		24	70	0	<80	<1	0	0	0	0	0	0	0
353		39	84	0	<80	<1	0	0	0	0	0	0	0
354		25	168	0	<80	<1	0	1	0	0	0	0	0
355		34	144	0	<80	<1	0	0	0	0	0	0	0
356		43	185	0	<80		0	0	0	0	0	0	0
359		38	161	0	<80	<1	0	0	0	0	0	0	0
360		25	175	0	10240	16	0	0	0	0	0	0	0
361		42	168	0	80	<1	0	0	0	0	0	0	0
362		27	105	0	<80	<1	0	0	0	0	0	0	0
364		40	94	0	<80	<1	1	0	0	0	0	0	0
365	HIV seroconversion	44	176	1			0	0	0	0	0	0	0
366		24	171	0	<80	<1	0	0	0	0	0	0	0
367		32	175	0	<80	<1	0	0	0	0	0	0	0
369		31	175	0	<80	<1	1	0	0	0	1	0	0
370		34	150	0	<80	<1	0	0	0	0	0	0	0
371		25	147	0	<80	<1	0	0	0	0	0	0	0
372		32	84	0	<80	<1	0	0	0	0	0	0	0
373		22	154	0	<80	<1	0	0	0	0	0	0	0
374		34	105	0	<80	<1	0	0	0	0	0	0	0
376		45	105	0	320	<1	0	1	0	0	0	0	0
377		34	91	0	<80	<1	1	0	0	0	0	0	0
379		24	112	0	<80	<1	0	1	0	1	0	0	0
380		29	112	0	<80	<1	1	0	0	0	0	0	0
382		18	77	0	<80	<1	0	0	0	0	0	0	0
383		28	84	0	<80	<1	0	0	0	0	0	0	0
384		45	91	0	<80	<1	0	0	0	0	0	0	0
385		21	94	0	<80	<1	0	0	0	0	0	0	0
386		26	91	0	<80	<1	0	0	0	0	0	0	0
387		29	112	0	<80	<1	0	0	0	0	0	0	0
389	HIV seroconversion	33	91	1	640	2	0	0	0	0	0	0	0
391		29	91	0	<80	<1	1	0	0	0	0	0	0
393		23	101	0	<80	<1	0	0	0	0	0	0	0
394		30	112	0			0	1	0	0	0	0	0
398		25	91	0	<80	<1	0	0	0	0	0	0	0
402		29	84	0	320	2	0	0	0	0	0	0	0
403		39	84	0	<80	<1	1	0	0	0	0	0	0
404		28	84	0	<80	<1	1	0	0	0	0	0	0
406		26	84	0	<80	<1	1	0	0	0	0	0	0
407		69	112	0	160	1	0	0	0	0	0	0	0
408		41	84	0	<80	<1	0	0	0	0	0	0	0
409		27	84	0	<80	<1	0	0	0	0	0	0	0
410		26	81	0	640	4	0	0	0	0	0	0	0
