# Supplementary material for: High prevalence and incidence of rectal Chlamydia infection among men who have sex with men in Japan
Source: PLoS One. 2019 Dec 10;14(12):e0220072. doi: 10.1371/journal.pone.0220072 (PMC6903740; doi:10.1371/journal.pone.0220072)
Supplement: S5 Dataset — (XLSX) [file pone.0220072.s005.xlsx]

## Sheet: Pharyngeal STI incidence
study ID	note	age	follow-up days	HIV	TPHA	RPR	STI+ at the registration	Incidental pharyngeal NG	Incidental pharyngeal CT
140		36	84	0	<80	<1	0	0	0
184	HIV seroconversion	26	161	1	<80	<1	1	0	0
185		38	273	0	320	<1	0	0	0
186		30	70	0	<80	<1	0	0	0
188		46	280	0	<80	<1	0	0	0
189		26	361	0	<80	<1	1	0	0
190		26	277	0	80	<1	1	0	0
192		39	329	0	640	4	0	0	0
193		28	101	0	<80	<1	0	0	0
194		44	290	0	<80	<1	0	1	0
195		39	266	0	<80	<1	0	1	0
196		44	280	0	1280	1	0	0	0
198		52	283	0	1280	2	1	1	0
199		54	350	0		<1	0	0	0
201		26	49	0	<80	<1	0	0	0
202		25	266	0	<80	<1	0	0	0
203		35	308	0	160	<1	1	0	0
204		24	329	0	<80	<1	0	0	0
205		38	150	0	<80	<1	0	0	0
206		34	70	0	<80	<1	0	0	0
207		32	266	0	1280	2	0	0	0
208		43	259	0	2560	2	0	0	0
209		47	294	0	<80	<1	0	0	0
210		30	291	0	<80	<1	0	0	0
211		43	276	0	640	<1	0	0	0
212		33	280	0	<80	<1	0	0	0
215		39	168	0	<80	<1	1	0	0
216		43	256	0	80	<1	0	0	0
217		30	203	0	<80	<1	1	0	0
218		48	252	0	<80	<1	0	0	0
220		63	270	0	640	<1	1	0	0
221		26	259	0	<80	1	1	0	0
222		34	172	0	<80	<1	0	0	0
223		42	270	0	<80	<1	0	0	0
224		34	270	0	<80	<1	1	0	0
226		25	91	0	<80	<1	0	0	0
228		28	301	0	<80	<1	0	0	0
229		25	270	0	<80	<1	0	0	0
230		41	269	0	<80	<1	0	0	0
231		33	182	0	<80	<1	0	0	0
232		58	262	0	320	2	0	0	0
233		41	294	0	<80	<1	0	1	0
234		36	252	0	<80	<1	1	0	0
235		48	266	0	<80	<1	0	0	0
236		32	266	0	<80	<1	0	0	0
237		52	259	0	<80	<1	0	0	0
239		41	259	0	<80	<1	0	0	0
240		38	255	0	640	<1	0	0	0
241		55	259	0	640	4	1	0	0
242		51	273	0	<80	<1	0	0	0
243		49	273	0	<80	<1	0	0	0
244		50	276	0	<80	<1	0	0	0
245		31	238	0	<80	<1	1	0	0
246		30	276	0	<80	<1	0	0	0
247		40	259	0	<80	<1	0	0	0
248		57	255	0	20480	16	0	0	0
249		33	95	0	<80	<1	0	0	0
251		26	179	0	<80	<1	0	0	0
252		37	249	0	<80	<1	0	0	0
253		21	270	0	<80	<1	1	1	0
255		49	196	0	640	2	0	0	0
256		33	270	0	<80	<1	0	1	0
257		41	266	0	<80	<1	0	0	0
259		60	276	0	<80	<1	0	0	0
260		71	276	0	<80	<1	1	0	0
262		36	269	0	640	8	0	0	0
263		33	276	0	<80	<1	0	0	0
264		35	175	0	<80	<1	0	0	0
265		31	172	0	<80	<1	1	0	0
266		43	280	0	<80	<1	0	0	0
267		19	263	0	<80	<1	1	0	0
268		41	294	0	<80	<1	1	0	0
269		33	207	0	<80	<1	0	1	0
270		42	280	0	<80	<1	0	0	0
273		23	228	0	<80	<1	0	0	0
275		22	270	0	<80	<1	0	0	0
276		21	298	0			0	0	0
277		35	175	0	<80	<1	0	0	0
278		43	273	0	<80	<1	0	0	0
279		25	266	0	<80	<1	0	0	0
280		39	273	0	<80	<1	0	0	0
283		39	294	0		<1	1	0	0
284		27	241	0	1280	1	0	0	0
285		30	206	0	<80	1	1	0	0
286		27	91	0	<80	<1	0	0	0
291		18	81	0	<80	<1	0	0	0
292		20	196	0	<80	<1	0	0	0
293		26	207	0	2560	4	0	0	0
294		36	273	0	<80	<1	0	1	0
295		46	276	0	<80	<1	1	0	0
296		51	231	0	<80	<1	0	0	0
297		28	259	0		<1	1	0	0
298		31	276	0	<80	<1	0	0	0
299		30	192	0	<80	<1	0	0	0
300		27	255	0	<80	<1	0	0	0
301		40	259	0	<80	<1	1	0	0
302		34	255	0	<80	<1	0	0	0
304		26	248	0	<80	<1	0	1	0
305		33	266	0	<80	<1	0	0	0
306		51	182	0	<80	<1	0	0	0
307		41	263	0	<80	<1	0	0	0
308		32	231	0	<80	<1	0	0	0
309		42	157	0	<80	<1	0	0	0
311		35	189	0	<80	<1	0	0	0
312		44	252	0	<80	<1	1	0	0
314		42	259	0	<80	<1	1	0	0
315		48	248	0	160	<1	0	0	0
316	HIV seroconversion	30	218	1			1	0	0
317		31	171	0	<80	<1	0	0	0
318		23	182	0	<80	<1	1	0	0
320		31	221	0	<80	<1	0	0	1
321		46	182	0	<80	<1	0	0	0
322		37	178	0	<80	<1	1	0	0
323		46	196	0	<80	<1	0	0	0
324		38	224	0	<80	<1	1	0	0
325		49	185	0	640	2	1	0	0
326		30	182	0	<80	<1	1	0	0
327		42	203	0	320	1	0	0	0
328	HIV seroconversion	25	150	1	80	1	1	0	0
329		21	182	0	<80	<1	0	0	0
331		32	179	0	<80	<1	0	0	0
332		52	175	0	640	2	0	0	0
333		36	182	0	<80	<1	0	0	0
334		22	199	0	<80	<1	1	0	0
335		23	192	0	<80	<1	0	0	0
336		37	182	0	320	1	0	0	0
337		34	172	0	<80	<1	0	0	0
338		28	175	0	5120	1	0	0	0
339		33	168	0	<80	<1	0	1	0
340		42	175	0	<80	<1	0	0	0
341		24	210	0	<80	<1	0	0	0
343		27	196	0	<80	<1	1	0	0
344		27	189	0	<80	<1	0	0	0
345		35	200	0	<80	<1	1	0	0
346		36	182	0	<80	<1	0	0	0
348		36	185	0	<80	<1	0	0	0
349		54	185	0	1280	<1	0	0	0
350		33	171	0	<80	<1	0	0	0
351		22	207	0			0	0	0
352		24	70	0	<80	<1	0	0	0
353		39	84	0	<80	<1	0	0	0
354		25	168	0	<80	<1	0	0	0
355		34	144	0	<80	<1	0	0	0
356		43	185	0	<80		0	0	0
359		38	161	0	<80	<1	0	0	0
360		25	175	0	10240	16	0	0	0
361		42	168	0	80	<1	0	0	0
362		27	105	0	<80	<1	0	0	0
364		40	94	0	<80	<1	1	0	0
365	HIV seroconversion	44	176	1			0	0	0
366		24	171	0	<80	<1	0	0	0
367		32	175	0	<80	<1	0	0	0
369		31	175	0	<80	<1	1	1	0
370		34	150	0	<80	<1	0	0	0
371		25	147	0	<80	<1	0	0	0
372		32	84	0	<80	<1	0	0	0
373		22	154	0	<80	<1	0	0	0
374		34	105	0	<80	<1	0	0	0
376		45	105	0	320	<1	0	0	0
377		34	91	0	<80	<1	1	0	0
379		24	112	0	<80	<1	0	0	1
380		29	112	0	<80	<1	1	0	0
382		18	77	0	<80	<1	0	0	0
383		28	84	0	<80	<1	0	0	0
384		45	91	0	<80	<1	0	0	0
385		21	94	0	<80	<1	0	0	0
386		26	91	0	<80	<1	0	0	0
387		29	112	0	<80	<1	0	0	0
389	HIV seroconversion	33	91	1	640	2	0	0	0
391		29	91	0	<80	<1	1	0	0
393		23	101	0	<80	<1	0	0	0
394		30	112	0			0	0	0
398		25	91	0	<80	<1	0	0	0
402		29	84	0	320	2	0	0	0
403		39	84	0	<80	<1	1	0	0
404		28	84	0	<80	<1	1	0	0
406		26	84	0	<80	<1	1	0	0
407		69	112	0	160	1	0	0	0
408		41	84	0	<80	<1	0	0	0
409		27	84	0	<80	<1	0	0	0
410		26	81	0	640	4	0	0	0
